# Supplementary material for: Banking Umbilical Cord Blood (UCB) Stem Cells: Awareness, Attitude and Expectations of Potential Donors from One of the Largest Potential Repository (India)
Source: PLoS One. 2016 May 26;11(5):e0155782. doi: 10.1371/journal.pone.0155782 (PMC4881935; doi:10.1371/journal.pone.0155782)
Supplement: S1 Table — (XLSX) [file pone.0155782.s001.xlsx]

## Sheet: Sheet1
Age	Parity	POG	EDU	Q1	Q2	Q3	Q4	Q5	Q6	Q7	Q8	Q9	Q10	Q11	Q12	Q13	Q14	Q15
2	1	2	3	4	1	2	4	0	2	0	0	1	1	1	2	1	0	0
2	1	2	2	3	3	1	2	1	2	0	0	1	4	2	1	4	4	5
3	2	3	3	4	1	2	2	1	3	0	0	0	3	2	1	2	5	4
3	1	3	3	4	0	4	4	4	4	0	0	0	3	2	1	4	5	5
2	1	3	2	3	1	1	4	2	3	0	0	0	0	2	2	1	0	1
2	1	3	2	3	4	4	4	1	3	0	0	0	4	3	2	1	0	4
2	2	2	1	4	3	0	4	4	3	0	0	0	0	1	2	0	0	5
2	1	2	3	4	1	1	2	1	3	0	0	0	1	3	1	0	0	1
3	1	3	1	0	0	0	0	4	3	0	0	0	0	2	2	0	0	0
3	1	3	3	3	0	0	2	0	3	0	0	0	0	3	2	0	0	0
2	1	2	3	0	2	0	0	0	3	0	0	0	0	4	2	0	0	0
3	1	2	2	4	1	4	4	4	3	0	0	0	0	1	1	0	4	3
2	1	1	3	3	1	1	3	4	3	0	0	0	4	4	2	1	5	1
2	1	2	2	0	1	1	4	1	3	0	0	0	4	1	1	1	1	4
2	1	3	1	0	3	1	0	0	3	0	0	0	4	3	1	1	1	0
3	2	2	2	4	4	0	2	4	1	3	1	0	1	2	2	0	0	2
3	1	2	3	0	0	2	0	4	4	0	0	0	0	3	2	0	0	0
3	1	3	1	4	0	0	0	0	3	0	0	0	0	4	2	0	0	0
2	2	2	3	4	2	2	2	4	4	0	0	0	4	1	2	2	5	4
2	1	2	3	4	1	2	4	4	2	0	0	2	3	4	1	4	4	4
2	2	3	2	3	4	2	4	1	4	0	0	0	3	1	2	0	3	4
2	2	2	1	3	1	2	4	1	4	0	0	0	4	1	2	2	5	4
3	1	2	1	1	1	1	4	4	3	0	0	0	4	4	2	1	4	4
2	2	2	3	4	0	2	0	0	3	0	0	0	0	1	2	0	0	0
2	1	3	3	4	4	3	4	3	4	0	0	0	4	1	1	1	5	1
2	1	3	2	3	1	0	0	0	3	0	0	0	0	1	2	0	0	0
2	1	3	1	1	1	3	4	4	3	0	0	0	4	1	2	1	4	4
2	1	2	3	3	3	3	4	2	3	0	0	0	4	1	2	1	1	1
2	2	3	2	0	2	2	4	1	3	0	0	0	1	3	2	0	0	4
2	1	3	3	0	4	0	0	4	3	0	0	0	4	1	1	1	1	2
2	2	1	1	1	2	1	4	1	2	0	0	2	4	1	2	2	1	5
2	1	3	2	3	1	1	4	3	3	0	0	0	3	1	1	1	1	4
2	1	2	2	2	4	0	3	2	3	0	0	0	0	4	1	1	0	4
3	2	3	3	4	3	4	4	2	3	0	0	0	3	2	2	4	5	5
2	1	1	2	3	2	2	4	1	3	0	0	0	4	2	1	3	1	5
2	2	3	3	1	4	2	4	1	2	0	0	1	4	2	2	1	2	4
2	2	3	2	3	1	1	4	1	3	0	0	0	3	1	2	1	1	4
2	2	3	3	0	0	0	0	0	4	0	0	0	0	3	2	0	0	0
2	2	1	3	1	1	3	0	1	1	2	2	0	0	4	2	0	0	5
3	2	3	3	3	1	2	4	1	3	0	0	0	3	1	2	2	0	3
2	2	1	3	3	0	0	0	0	3	0	0	0	0	3	2	0	0	0
3	2	2	3	2	1	2	4	0	3	0	0	0	3	1	2	2	2	4
2	2	3	1	0	0	0	0	0	3	0	0	0	0	1	2	0	0	0
2	2	2	2	3	0	0	0	0	3	0	0	0	0	1	2	0	0	6
2	1	2	3	1	1	1	4	1	3	0	0	0	3	1	2	0	5	4
2	1	2	3	3	4	3	2	4	1	2	0	0	3	3	1	2	5	4
2	1	1	3	2	1	0	2	1	2	0	0	2	4	1	2	1	1	2
1	1	3	3	3	4	2	2	1	1	2	3	0	3	1	1	1	2	4
2	2	3	3	0	4	1	4	1	2	0	0	1	0	1	1	1	1	4
3	2	2	3	0	4	0	2	0	3	0	0	0	0	3	2	0	3	0
2	2	3	2	3	1	1	3	1	3	0	0	0	0	2	1	1	1	0
2	1	3	3	1	2	2	0	0	3	0	0	0	0	3	2	0	3	3
2	1	1	2	3	1	2	4	1	4	0	0	0	3	3	2	2	5	4
2	2	2	2	3	1	3	4	1	1	2	1	0	2	1	1	2	5	1
3	2	2	3	4	1	2	4	1	4	0	0	0	0	1	2	4	2	1
2	2	1	1	3	2	2	4	1	1	3	3	0	1	1	2	1	5	5
1	2	3	3	3	4	2	4	1	1	3	3	0	1	2	1	1	5	5
2	2	1	1	4	3	1	4	1	1	2	2	0	1	1	2	1	5	4
3	2	3	1	3	1	1	4	1	4	0	0	0	0	3	1	3	5	3
2	1	3	3	4	0	0	0	0	4	0	0	0	0	2	2	0	0	0
3	2	2	3	4	0	4	4	1	3	0	0	0	0	3	2	0	3	4
2	1	1	3	0	0	0	0	0	4	0	0	0	3	1	1	0	0	4
2	2	1	2	1	2	3	4	1	1	3	3	0	3	3	2	0	3	0
2	1	2	2	4	1	2	1	1	3	0	0	0	3	1	2	1	5	4
1	1	2	3	4	1	2	0	1	4	0	0	0	1	1	1	1	1	4
1	1	1	1	0	1	2	4	1	3	0	0	0	2	1	2	4	4	4
3	2	3	1	3	1	3	2	1	3	0	0	0	1	1	1	1	4	0
2	1	3	2	3	1	3	3	0	2	0	0	2	3	1	2	1	5	4
2	2	1	3	4	1	2	4	1	1	1	2	0	1	3	1	3	2	4
3	2	3	3	3	1	3	2	1	3	0	0	0	3	2	2	1	1	5
1	1	2	2	3	1	1	0	0	3	0	0	0	0	2	1	2	5	4
2	1	2	3	0	0	0	2	0	3	0	0	0	0	4	2	1	0	0
2	2	2	3	3	3	4	4	1	2	0	0	2	0	3	2	0	4	4
3	1	3	3	4	1	4	0	1	1	2	2	0	0	2	2	0	2	0
2	1	1	3	3	3	4	4	4	1	2	3	0	3	4	1	2	5	1
3	2	2	3	0	3	0	0	0	4	0	0	0	0	3	2	0	0	0
2	1	2	2	3	1	1	2	1	2	0	0	1	1	2	1	2	4	4
2	2	1	2	4	0	0	2	0	3	0	0	0	0	1	2	0	0	0
2	2	3	2	0	3	0	0	0	3	0	0	0	0	2	2	0	0	0
2	2	3	2	3	3	0	4	0	3	0	0	0	3	1	1	0	1	1
3	2	3	3	0	0	0	2	0	3	0	0	0	0	3	1	0	0	0
3	2	3	2	0	0	0	0	0	3	0	0	0	0	4	2	0	0	0
2	1	2	2	0	0	0	0	0	3	0	0	0	0	3	1	0	0	0
3	1	3	2	1	3	0	2	0	2	0	0	2	4	3	2	1	0	4
3	2	2	2	3	2	1	0	4	2	0	0	2	3	1	1	1	2	1
2	1	3	2	4	1	4	2	2	3	0	0	0	3	2	1	1	4	5
3	2	3	2	3	3	4	4	1	3	0	0	0	0	1	1	0	0	0
2	1	2	2	3	3	4	4	0	3	0	0	0	0	3	2	2	5	4
3	1	3	3	4	3	2	4	1	1	2	3	0	3	1	2	1	4	4
2	2	1	2	0	4	4	2	4	3	0	0	0	3	4	2	1	4	4
2	1	2	3	1	1	3	2	2	2	0	0	2	3	1	1	1	4	4
3	2	3	3	3	3	4	2	2	3	0	0	0	3	2	1	4	1	5
3	1	3	2	3	1	2	2	1	1	2	3	0	3	2	1	2	5	4
2	2	2	2	3	1	3	4	1	2	0	0	1	0	1	1	4	4	5
3	1	3	3	0	4	0	0	0	1	1	1	0	0	1	2	0	0	4
1	1	3	2	1	1	1	1	1	1	2	1	0	0	2	1	2	3	5
2	2	1	3	3	1	0	1	0	3	0	0	0	3	1	2	0	1	4
2	2	3	3	2	1	2	4	1	3	0	0	0	0	2	2	1	1	5
3	2	1	3	0	0	0	0	0	3	0	0	0	0	3	2	0	5	0
2	1	2	2	0	0	0	0	0	4	0	0	0	0	3	2	0	0	0
2	2	1	2	0	1	2	4	0	2	0	0	1	0	3	2	1	1	0
2	1	2	3	3	3	1	2	1	2	0	0	2	4	2	1	4	4	5
3	2	3	2	3	1	2	2	1	3	0	0	0	3	2	2	2	5	4
3	1	3	2	4	4	4	4	4	4	0	0	0	3	2	1	4	5	5
2	1	3	3	3	1	1	4	4	3	0	0	0	0	2	2	1	0	1
2	1	3	3	3	4	4	4	1	3	0	0	0	4	1	1	1	3	4
2	2	2	2	4	0	0	4	4	3	0	0	0	0	1	2	0	3	5
2	1	2	3	0	1	1	0	1	3	0	0	0	0	3	2	0	0	1
1	1	3	1	0	0	0	0	4	2	0	0	2	0	3	2	0	3	0
3	1	3	3	0	0	0	0	0	3	0	0	0	0	2	2	0	4	0
2	2	2	2	0	0	0	0	0	4	0	0	0	0	4	2	0	0	0
3	1	2	2	4	1	4	4	1	3	0	0	0	0	3	2	0	4	3
1	1	1	2	3	1	2	3	0	3	0	0	0	4	4	2	1	5	1
2	1	1	2	3	1	2	4	1	3	0	0	0	4	1	2	1	1	4
2	1	3	3	0	0	1	2	0	3	0	0	0	4	1	1	1	1	0
1	2	3	2	0	4	0	0	0	3	0	0	0	0	3	2	0	0	2
3	1	3	2	0	0	2	0	4	3	0	0	0	0	1	2	0	0	0
1	1	3	1	0	4	0	0	0	4	0	0	0	0	2	2	0	0	0
2	2	2	2	4	2	2	4	4	4	0	0	0	4	1	2	2	5	4
2	1	2	2	4	1	2	4	1	2	0	0	1	3	4	1	4	4	4
2	2	3	2	3	4	2	2	1	4	0	0	0	3	1	1	0	3	4
2	2	3	3	3	1	2	4	4	4	0	0	0	4	1	2	2	5	4
3	1	2	3	1	1	1	4	1	3	0	0	0	4	1	2	1	4	4
2	2	2	2	0	4	2	0	0	3	0	0	0	0	1	2	0	0	0
2	1	3	3	4	4	3	2	4	4	0	0	0	4	1	1	1	5	1
2	1	3	2	3	1	0	0	0	3	0	0	0	0	1	2	0	0	0
2	1	3	3	1	1	3	4	1	3	0	0	0	4	1	2	1	4	4
2	1	2	1	3	3	3	4	2	3	0	0	0	4	1	2	1	3	1
2	2	3	2	4	2	2	4	4	3	0	0	0	1	2	2	0	0	4
2	1	3	2	0	0	0	0	0	3	0	0	0	4	1	1	1	1	2
2	2	1	3	1	2	1	4	1	2	0	0	1	4	4	2	2	1	5
2	1	3	3	3	1	1	4	3	3	0	0	0	3	3	1	1	1	4
2	1	2	2	2	4	0	3	2	3	0	0	0	0	3	1	1	0	4
3	2	3	2	4	3	4	4	2	3	0	0	0	3	2	2	4	5	5
2	1	1	2	3	2	2	4	1	3	0	0	0	4	2	1	3	1	5
2	2	3	3	1	4	2	4	1	2	0	0	1	4	2	2	1	2	4
2	2	3	2	3	1	1	4	1	3	0	0	0	3	1	2	1	1	4
2	2	3	3	0	0	0	0	4	3	0	0	0	0	1	2	0	0	0
2	1	3	3	1	1	3	0	1	1	1	3	0	0	2	2	0	0	5
3	2	3	3	3	1	2	2	1	3	0	0	0	3	1	2	2	0	3
2	2	3	3	3	0	0	0	4	4	0	0	0	0	3	2	0	0	0
3	2	2	2	2	1	2	2	0	3	0	0	0	3	3	2	2	2	4
2	1	3	1	0	0	0	0	0	3	0	0	0	0	2	2	0	0	0
2	2	2	2	3	0	0	2	0	3	0	0	0	4	1	2	0	0	6
2	1	3	3	1	1	1	4	1	3	0	0	0	3	1	1	0	5	4
2	1	2	3	3	4	3	4	4	1	2	2	0	3	2	1	2	5	4
2	2	1	3	2	1	0	2	1	2	0	0	2	4	1	2	1	1	2
1	1	3	2	3	4	2	2	1	1	2	3	0	3	1	1	1	2	4
2	1	3	2	0	0	1	4	1	2	0	0	1	0	1	1	1	1	4
3	1	3	2	0	3	0	0	4	4	0	0	0	4	1	2	0	0	0
2	2	3	2	3	1	1	2	1	3	0	0	0	0	2	1	1	1	0
2	1	3	2	1	2	2	0	0	3	0	0	0	0	1	1	0	0	3
2	2	3	2	3	1	2	4	1	4	0	0	0	3	1	2	2	5	4
2	2	2	2	3	1	3	4	1	1	1	2	0	2	1	1	2	5	1
3	2	3	3	4	1	2	4	1	4	0	0	0	3	1	1	4	0	1
2	2	3	1	3	4	2	2	1	1	3	3	0	1	2	1	1	5	5
1	2	3	2	3	3	2	4	1	1	3	3	0	1	2	2	1	5	5
2	2	1	2	4	3	1	4	1	1	1	1	0	1	1	1	1	5	4
3	2	3	3	3	1	1	4	1	4	0	0	0	4	1	2	3	5	3
2	1	3	3	4	3	0	0	0	3	0	0	0	0	1	2	0	0	0
3	2	2	2	4	4	4	4	1	3	0	0	0	0	2	2	0	4	4
2	1	3	3	4	0	0	0	0	4	0	0	0	3	1	1	0	0	4
2	2	1	2	4	2	3	4	1	1	3	1	0	3	1	1	0	0	0
2	1	2	2	4	1	2	1	1	3	0	0	0	3	1	2	1	5	4
1	1	2	2	4	1	2	0	4	4	0	0	0	1	4	1	1	1	4
1	1	1	1	4	1	2	4	1	3	0	0	0	4	3	1	4	3	4
2	2	3	1	3	1	3	4	1	3	0	0	0	1	4	1	1	0	0
2	1	3	2	3	1	3	3	4	2	0	2	1	3	2	2	1	5	4
2	2	3	3	4	1	2	4	1	1	1	2	0	1	1	1	3	2	4
2	2	3	3	3	1	3	4	1	3	0	0	0	3	4	1	1	1	5
1	1	2	2	3	1	1	2	0	3	0	0	0	0	1	1	2	5	4
2	1	3	3	4	0	0	0	0	3	0	0	0	0	4	2	1	1	0
2	1	2	3	3	4	4	4	1	2	0	0	1	0	1	2	0	4	4
2	1	3	2	3	1	4	0	1	1	2	0	0	0	2	2	0	2	0
2	1	1	3	3	0	4	4	4	1	2	3	0	3	4	1	2	5	1
3	2	3	3	0	0	0	0	0	3	0	0	0	0	1	2	0	1	0
2	1	2	2	3	1	1	2	1	2	0	3	1	1	4	1	2	4	4
2	2	3	2	3	0	0	2	0	3	0	0	0	0	1	2	0	0	0
2	2	3	2	0	0	0	0	0	3	0	0	0	0	1	1	0	0	0
2	2	3	2	3	0	0	4	0	3	0	0	0	3	1	1	0	1	1
2	2	3	2	4	0	0	0	0	3	0	0	0	0	1	1	0	0	0
3	2	3	3	0	0	0	0	0	3	0	0	0	0	1	2	0	0	0
2	1	2	2	0	0	0	2	0	3	0	0	0	0	1	1	0	0	0
3	1	3	2	4	0	0	2	0	2	0	0	1	4	1	2	1	0	4
2	1	3	2	3	2	1	0	4	2	0	0	2	3	1	1	1	2	1
2	1	2	2	4	1	4	4	2	3	0	0	0	3	2	1	1	4	5
3	2	3	2	3	3	4	4	1	3	0	0	0	4	1	1	0	0	0
2	1	3	2	3	3	2	4	0	3	0	0	0	0	1	2	2	5	4
2	1	3	3	4	3	2	4	1	1	1	3	0	3	1	2	1	4	4
2	2	3	2	4	4	4	2	4	3	0	0	0	3	1	2	1	4	4
2	1	2	3	1	1	3	2	2	2	0	1	1	3	1	1	1	4	4
3	1	3	3	3	3	4	2	2	3	0	0	0	3	2	1	4	1	5
3	1	3	2	3	1	2	2	1	1	3	3	0	3	2	1	2	5	4
2	1	2	2	3	1	2	4	1	2	0	1	1	0	1	1	4	4	5
3	1	3	3	4	0	0	0	0	1	1	0	0	4	1	2	0	0	4
1	1	3	2	1	1	1	1	1	1	2	1	0	1	2	1	2	0	5
2	2	3	3	3	1	0	1	0	3	0	0	0	3	1	2	0	1	4
2	2	3	3	4	1	2	4	1	3	0	0	0	0	1	2	1	1	5
3	2	3	3	4	4	0	0	0	0	0	0	0	0	2	2	0	0	0
2	1	2	2	4	4	0	0	0	0	0	0	0	4	1	1	0	0	0
2	2	2	3	4	1	2	0	0	3	0	0	0	4	1	2	0	0	0
3	1	3	3	4	3	4	2	2	3	0	0	0	3	2	1	4	1	5
2	2	3	3	3	3	4	4	0	3	0	0	0	0	1	2	2	5	4
3	1	3	2	3	1	2	2	1	1	2	3	0	3	2	1	2	5	4
3	2	2	2	2	3	2	4	0	3	0	0	0	3	1	2	2	2	4
3	1	3	2	4	2	1	0	4	2	0	0	1	3	1	1	1	2	1
3	2	3	2	3	1	2	2	1	3	0	0	0	3	2	2	2	5	4
3	2	3	2	4	3	2	0	0	3	0	0	0	0	4	2	0	0	2
2	1	3	3	3	1	0	0	0	0	0	0	0	4	1	2	0	0	0
3	2	3	3	3	3	2	2	1	1	3	3	0	3	2	1	2	5	4
2	1	3	3	4	1	2	2	1	3	0	0	0	0	1	2	1	1	5
2	2	3	3	3	3	0	4	0	3	0	0	0	3	3	2	0	1	1
2	2	3	2	2	1	2	4	1	3	0	0	0	0	1	2	1	1	5
2	1	3	2	3	2	2	0	4	2	0	0	1	3	3	1	1	2	1
3	2	3	2	4	3	4	2	2	3	0	0	0	3	2	2	4	5	5
2	1	3	3	3	1	1	4	4	3	0	0	0	0	3	1	1	0	1
2	2	3	3	4	1	2	4	1	3	0	0	0	0	1	2	1	1	5
2	1	1	3	3	3	1	3	4	3	0	0	0	4	4	2	1	5	1
2	1	3	2	0	3	2	2	0	3	0	0	0	4	1	2	1	1	2
2	1	3	2	3	1	3	3	0	2	0	0	1	3	1	2	1	5	4
2	1	2	3	3	3	2	4	4	1	2	2	0	3	1	1	2	5	4
2	1	3	1	1	1	3	2	1	3	0	0	0	4	4	2	1	4	4
2	1	3	1	3	1	2	4	1	4	0	0	0	4	3	2	2	5	4
3	1	3	2	4	0	0	0	0	0	0	0	0	0	1	2	0	0	0
2	1	3	2	3	1	3	3	4	2	0	0	2	3	3	2	1	5	4
2	1	1	3	3	1	1	3	0	3	0	0	0	4	4	2	1	5	1
2	1	2	3	3	3	3	4	4	1	3	2	0	3	1	1	2	5	4
2	1	3	2	3	1	4	0	1	1	2	2	0	0	3	1	0	2	0
2	1	2	2	3	4	0	0	0	0	0	0	0	4	1	2	0	0	6
2	1	3	3	4	3	0	0	4	0	0	0	0	4	3	1	0	0	0
2	1	3	3	3	1	1	4	2	3	0	0	0	0	2	1	1	0	1
2	1	2	2	3	1	1	2	4	2	0	0	1	1	2	1	2	4	4
2	2	1	2	4	3	1	4	1	1	3	0	0	1	1	1	1	5	4
2	1	2	2	4	1	2	1	1	3	0	0	0	3	1	1	1	5	4
2	1	3	2	3	4	2	0	0	0	0	0	0	4	1	2	0	0	0
3	1	3	2	0	0	0	0	0	3	0	0	0	4	1	2	0	0	2
3	1	3	3	4	0	0	0	0	3	0	0	0	4	1	2	0	0	0
2	2	3	1	3	2	2	4	1	4	0	0	0	4	1	2	2	5	4
2	2	3	2	3	4	2	4	1	4	0	0	0	3	1	1	0	3	4
2	1	3	2	3	1	1	4	2	3	0	0	0	4	2	1	1	0	1
2	2	3	1	2	1	2	4	1	3	0	0	0	1	1	1	1	1	5
2	1	2	3	4	3	1	2	0	3	0	0	0	4	1	1	1	1	0
3	1	3	2	3	1	4	0	1	1	3	2	0	0	1	2	0	2	0
2	1	2	1	1	1	2	4	1	3	0	0	0	4	1	2	1	4	4
2	1	2	2	3	4	3	4	1	2	0	0	1	0	1	1	4	4	5
2	1	3	2	3	1	2	0	0	3	0	0	0	4	1	2	0	0	0
2	1	3	3	3	1	0	1	0	3	0	0	0	3	1	2	0	1	4
2	1	2	3	1	1	1	4	4	3	0	0	0	3	1	2	0	5	4
3	1	2	3	1	2	1	4	1	3	0	0	0	4	1	2	1	4	4
2	2	3	2	3	1	2	2	1	3	0	0	0	3	2	1	2	5	4
2	1	1	3	4	4	2	2	1	2	0	0	2	4	1	2	1	1	2
2	1	3	2	4	0	0	2	4	4	0	0	0	0	1	2	0	0	0
2	2	3	1	0	0	2	2	0	3	0	0	0	0	1	2	0	0	0
3	2	3	2	4	0	0	0	4	4	0	0	0	4	2	2	0	0	2
